# Supplementary material for: EPICERTIN, an engineered variant of cholera toxin B subunit, promotes survival and a pro-remodeling macrophage phenotype for mucosal healing in colitis
Source: Mucosal Immunol. Author manuscript; Available in PMC 2026 Apr 29. (PMC13126374; doi:10.1016/j.mucimm.2026.01.013)
Supplement: 1 [file NIHMS2168189-supplement-1.xlsx]

## Sheet: Sheet1
	Supplemental Table 1. EPICERTIN dose-dependent modulation of wound healing genes in human UC colon tissue.
	Gene	6 h EPT (1.0 µM) Fold Regulation	p- Value		12 h EPT (1.0 µM) Fold Regulation	p- Value
	CDH1	1.25	0.3203	2.65		0.0391
	COL1A1	1.68	0.0011	1.26		0.0703
	COL3A1	1.83	0.0158	1.3		0.0533
	COL4A1	1.66	0.0144	1.15		0.1613
	COL4A3	1.44	0.1977	2.64		0.0533
	COL5A1	1.4	0.008	-1.29		0.0012
	COL5A3	1.41	0.0138	1.15		0.2862
	CSF2	1.36	0.2075	1.7		0.0232
	CCN2	1.4	0.1586	-1.48		0.0123
	CTSG	1.32	0.2837	2.66		0.0005
	CTSK	1.49	0.0582	1.49		0.0223
	CTSV	1.59	0.1234	2.83		0.0059
	EGF	1.49	0.1963	2.64		0.0533
	EGFR	1.23	6e-05	1.23		0.0607
	HGF	1.49	0.1963	2.64		0.0533
	IFNG	1.52	0.1564	2.69		0.0022
	IL10	1.49	0.1963	2.32		0.0635
	IL1B	-1.44	0.0691	-2.71		0.0085
	IL2	1.49	0.1963	2.64		0.0533
	IL4	1.49	0.1963	2.64		0.0533
	IL6	-1.36	0.9278	-1.23		0.7085
	IL6ST	1.35	0.0358	-1.06		0.5901
	ITGA2	-2.75	0.0166	1.62		0.1224
	ITGA5	1.31	0.3987	-2.28		0.0247
	ITGB1	1.11	0.5913	-2.13		0.0003
	ITGB3	1.3	0.4569	-1.27		0.0274
	ITGB6	1.25	0.2543	2.34		0.0281
	MAPK1	1.35	0.017	1.01		0.9433
	MAPK3	1.35	0.0819	1.79		0.0211
	MMP7	1.49	0.1963	2.64		0.0533
	MMP9	1.16	0.4429	-1.5		0.137
	PDGFA	1.22	0.0944	1.59		0.0208
	PLAT	1.53	0.155	1.83		0.0223
	PLAU	1.03	0.8463	1.49		0.0012
	PLAUR	-1.16	0.3968	1.59		0.0133
	PLG	1.49	0.1963	2.64		0.0533
	PTEN	1.43	0.0077	-1.44		0.0712
	PTGS2	-1	0.9105	-1.12		0.9496
	STAT3	1.32	0.029	-1.04		0.739
	TGFA	1.14	0.2525	2.27		0.0339
	TGFB1	1.57	0.0078	1.8		0.0127
	TNF	1.35	0.0288	1.31		0.1539
	VTN	1.49	0.1963	2.64		0.0533
	WNT5A	1.37	0.2058	2.64		0.0533
	* Human wound healing genes upregulated above or downregulated below 1.5 folds (fold regulation) are highlighted in bold.
