# Supplementary material for: EPICERTIN, an engineered variant of cholera toxin B subunit, promotes survival and a pro-remodeling macrophage phenotype for mucosal healing in colitis
Source: Mucosal Immunol. Author manuscript; Available in PMC 2026 Apr 29. (PMC13126374; doi:10.1016/j.mucimm.2026.01.013)
Supplement: 2 [file NIHMS2168189-supplement-2.xlsx]

## Sheet: Sheet1
	Supplemental Table 2. Key differentially expressed genes distinguishing EPICERTIN- and CTB-treated human PBMC-derived macrophages.
	Category	Symbol	EPT vs. PBS		CTB vs. PBS
			Log2 Fold Change	padj	Log2 Fold Change	padj
	Inflammatory mediator	CXCL10	2.349	1.2e-81	2.815	1.44e-118
		CXCL9	1.374	4.71e-36	2.448	3.87e-117
		IL1B	2.459	1.15e-96	3.87	2.16e-242
		IL6	2.347	1.03e-47	4.071	3.58e-151
		TNF	0.957	1.41e-14	1.766	1.52e-50
	Inflammatory TF	NFKB1	0.274	0.00333	0.891	6.79e-27
		NFKB2	0.447	8.75e-05	1.019	3.57e-22
	Stress-response TF	ATF4	0.466	4.85e-06	-0.159	0.261
		JUND	0.55	8.27e-06	0.236	0.143
		NFE2L3	0.428	0.000323	0.257	0.0788
	Survival-associated	DAD1	0.436	1.31e-05	0.079	0.641
	UPR / ER stress	DDIT3	0.569	6.53e-08	-0.334	0.00716
		KDELR1	0.256	0.00223	0.092	0.455
		KDELR2	0.281	0.00142	0.091	0.497
	* Log2 fold changes and FDR-adjusted p-values (padj) are shown for EPICERTIN vs. PBS and CTB vs. PBS comparisons.
	The genes listed correspond to those highlighted in the Discussion: inflammatory mediators, inflammatory transcription factors,
	stress-response transcription factors, survival-associated genes, and UPR/KDELR-related pathways.
